# Supplementary material for: Efficacy of Infection Eradication in Antibiotic Cement-Coated Intramedullary Nails for Fracture-Related Infections, Nonunions, and Fusions
Source: Antibiotics (Basel). 2022 May 25;11(6):709. doi: 10.3390/antibiotics11060709 (PMC9219703; doi:10.3390/antibiotics11060709)
Supplement: Supplementary file 1 [file antibiotics-11-00709-s001.zip]

Archive with 1 entries (1 files):
- antibiotics-1675407-supplementary.pdf
